# Supplementary material for: Association between Meal Frequency and Type 2 Diabetes Mellitus in Rural Adults: A Large-Scale Cross-Sectional Study
Source: Nutrients. 2023 Mar 10;15(6):1348. doi: 10.3390/nu15061348 (PMC10056094; doi:10.3390/nu15061348)
Supplement: Supplementary file 1 [file nutrients-15-01348-s001.zip]

Archive with 1 entries (1 files):
- nutrients-2180761-supplementary.pdf
